# Supplementary material for: Targeting Mitochondrial COX-2 Enhances Chemosensitivity via Drp1-Dependent Remodeling of Mitochondrial Dynamics in Hepatocellular Carcinoma
Source: Cancers (Basel). 2022 Feb 6;14(3):821. doi: 10.3390/cancers14030821 (PMC8834292; doi:10.3390/cancers14030821)
Supplement: Supplementary file 1 [file cancers-14-00821-s001.zip]

Archive with 1 entries (1 files):
- cancers-1547693-supplementary.pdf
